# Supplementary material for: Promotion of Protein Solubility and Reduction in Stiffness in Human Lenses by Aggrelyte-1: Implications for Reversing Presbyopia
Source: Int J Mol Sci. 2023 Jan 22;24(3):2196. doi: 10.3390/ijms24032196 (PMC9917358; doi:10.3390/ijms24032196)
Supplement: Supplementary file 1 [file ijms-24-02196-s001.zip]

Archive with 1 entries (1 files):
- ijms-2126010-supplementary.pdf
